# Supplementary material for: Telomere Dysfunction Is Associated with Altered DNA Organization in Trichoplein/Tchp/Mitostatin (TpMs) Depleted Cells
Source: Biomedicines. 2022 Jul 5;10(7):1602. doi: 10.3390/biomedicines10071602 (PMC9312488; doi:10.3390/biomedicines10071602)
Supplement: Supplementary file 1 [file biomedicines-10-01602-s001.zip]

Archive with 7 entries (5 files):
- biomedicines-1787732-Supplementary/
- biomedicines-1787732-Supplementary/biomedicines-1787732-Supplementary .pdf
- biomedicines-1787732-Supplementary/Video S1/
- biomedicines-1787732-Supplementary/Video S1/1_HCT116-pLKO.1.MOV
- biomedicines-1787732-Supplementary/Video S1/1_HCT116-shTpMs .MOV
- biomedicines-1787732-Supplementary/Video S1/2_HCT116-pLKO.1.MOV
- biomedicines-1787732-Supplementary/Video S1/2_HCT116-shTpMs.MOV
